# Supplementary material for: Mapping Small Effect Mutations in Saccharomyces cerevisiae: Impacts of Experimental Design and Mutational Properties
Source: G3 (Bethesda). 2014 Apr 29;4(7):1205–16. doi: 10.1534/g3.114.011783 (PMC4455770; doi:10.1534/g3.114.011783)
Supplement: Supporting Information [file supp_g3.114.011783_FileS3.xls]

## Sheet: Sheet1
File S3 Description of pyrosequencing assays for quantitative genotyping of seven genetic variants in the segregant bulks.
Chr	Position	Ref	Mut	Mut Effect	Mutant Assayed	Forward PCR oligo (Lowercase: universal tag)	Reverse PCR oligo (Lowercase: universal tag)	5'-Biotinylated tag	Sequencing oligo
IV	1347028	G	A	YFP up	YPW89	gtgacgtactagcaacgGCAACTCACAAAACCCTAACTCTT	GCCCTCCAAATGGAATAAAAAA	GTGACGTACTAGCAACG	TGCGCCAACTCTATC
XII	806371	G	A	Neutral	YPW89	TTTCTTCCAAGCTTTGGGTGTC	tagcaggatacgactatcCAAACCGAAAGTGAATGGAGAG	TAGCAGGATACGACTATC	AGGTCGTTGACGCCG
III	260366	C	T	YFP up	YPW94	gtgacgtactagcaacgAACGCCAAATCCTTGCTTTACAATCAC	AAAGATCGTGGTGTCCTGTTTT	GTGACGTACTAGCAACG	ATATAACGTTTTTGCTACTG
IV	485483	C	T	Neutral	YPW94	TGGATTTGTTTGGGTTCAAGG	tagcaggatacgactatcGCGCTTTTACTCCATTAGAACCAT	TAGCAGGATACGACTATC	GGACCTATTCTTTTTGACA
XVI	679727	G	A	YFP down	YPW102	ACTCTCCCTCTTCACCCCTCATTA	TAGCAGGATACGACTATCCTTGAGCGGTCCATTCGTCTATT	TAGCAGGATACGACTATC	CTCTACACCTAAGATTCCAA
XII	1010442	C	T	Neutral	YPW102	gtgacgtactagcaacgAACGAGCGAGGAAGTGAATTGAATG	CATCATCAGTGGCATCTTTTTG	GTGACGTACTAGCAACG	CACGAGCGGCGGTAA
VII	584200	-	A	Neutral	All	TGCTTCGTCACGTAAAATGG	tagcaggatacgactatcGCACTCTGGCCTTTGTTCTC	TAGCAGGATACGACTATC	AAGTGGCCGGGCATGTA
